# Supplementary material for: Limosilactobacillus fermentum IOB802 Protects Against Blue Light-Induced Retinopathy via Gut Microbiota Modulation
Source: Nutrients. 2025 Nov 11;17(22):3517. doi: 10.3390/nu17223517 (PMC12655542; doi:10.3390/nu17223517)
Supplement: Supplementary file 1 [file nutrients-17-03517-s001.zip]

Archive with 1 entries (1 files):
- nutrients-3919264-supplementary.xls
